# Supplementary material for: Genomic Instability and Cytotoxicity Evaluation of Two Communities Exposed to Pesticides in the Mexicali Valley by the L-CBMN Assay
Source: Toxics. 2023 Sep 25;11(10):807. doi: 10.3390/toxics11100807 (PMC10611012; doi:10.3390/toxics11100807)
Supplement: Supplementary file 1 [file toxics-11-00807-s001.zip]

Archive with 1 entries (1 files):
- toxics-2557512-supplementary.pdf
